# Supplementary material for: Osteocalcin Is Independently Associated with C-Reactive Protein during Lifestyle-Induced Weight Loss in Metabolic Syndrome
Source: Metabolites. 2021 Aug 9;11(8):526. doi: 10.3390/metabo11080526 (PMC8400285; doi:10.3390/metabo11080526)
Supplement: Supplementary file 1 [file metabolites-11-00526-s001.zip]

Archive with 1 entries (1 files):
- metabolites-1268701-supplementary.pdf
